# Supplementary material for: Plasma Membrane Profiling Defines an Expanded Class of Cell Surface Proteins Selectively Targeted for Degradation by HCMV US2 in Cooperation with UL141
Source: PLoS Pathog. 2015 Apr 14;11(4):e1004811. doi: 10.1371/journal.ppat.1004811 (PMC4397069; doi:10.1371/journal.ppat.1004811)
Supplement: S1 Table — (XLSX) [file ppat.1004811.s005.xlsx]

## Sheet: Table S1
Uniprot	Protein Names	Gene Names	Fold downregulation by US2a	Fold downregulation by US11a	Number of peptdies	Significance B, US2	Significance B, US11
P07204	Thrombomodulin	THBD	31.8786	2.14151	4	1.85084e-27	0.0274507
P30508	Major histocompatibility complex, class I, C	HLAC	28.9813	52.8625	4	5.10565e-26	4.18412e-32
A5I8L1	Major histocompatibility complex, class I, A	HLA-A	22.3899	40.6769	10	2.55386e-22	3.23682e-28
P13612	Integrin a4	ITGA4/CD49D	15.2751	0.815461	14	2.10528e-17	0.0341832
Q9NT99	Leucine-rich repeat-containing protein 4B	LRRC4B	10.8848	0.930839	5	1.419e-13	0.317311
P17301	Integrin a2	ITGA2/CD49B	10.6987	0.971628	15	2.22002e-13	1
P30530	Tyrosine]protein kinase receptor AXL	AXL	9.90589	-	5	1.39768e-12	-
P42701	IL-12 receptor b1	IL12RB1	8.85426	0.663042	2	1.57346e-11	0.000711055
P34741	Syndecan-2	SDC2	7.95355	2.99088	4	1.58224e-10	0.00109429
P20701	Integrin aL	ITGAL/CD11A	7.68758	8.73973	6	3.51902e-10	1.28088e-10
P05556	Integrin b1	ITGB1/CD29	5.18215	0.843668	26	5.49132e-07	0.0341832
P56199	Integrin a1	ITGA1/CD49A	4.92562	0.882068	5	1.45947e-06	0.317311
Q12913	Protein-tyrosine phosphatase receptor type J	PTPRJ	4.85107	0.893096	24	1.45947e-06	0.317311
Q13683	Integrin a7	ITGA7	4.32882	0.654493	9	1.10487e-05	0.000711055
P08648	Integrin a5	ITGA5	3.87792	0.87943	19	4.48895e-05	0.317311
A6NJZ6	Immunoglobulin superfamily member 3	IGSF3	3.74588	0.972952	8	9.19064e-05	1
P05107	Integrin b2	CD18	3.64777	2.54706	13	0.000132008	0.00646473
Q9Y6D6	ADP-ribosylation factor guanine nucleotide-exchange factor 1	ARFGEF1	2.99931	3.08252	2	0.0012171	0.000772283
P11717	Cation-independent mannose-6-phosphate receptor	IGF2R	2.67322	1.61025	35	0.0037899	0.162457
P48029	Sodium- and chloride-dependent creatine transporter 1	SLC6A8	2.59424	1.30081	7	0.00554642	0.435538
B9EGG0	Anoctamin-6	ANO6	2.54039	1.23364	20	0.00812089	0.587913
O43493	Trans-Golgi network integral membrane protein 2	TGOLN2	2.53498	1.94666	4	0.00812089	0.0564431
Q9Y666	Solute carrier family 12 member 7	SLC12A7	2.4216	1.48104	8	0.0118903	0.228185
Q92692	Poliovirus receptor-related protein 2	PVRL2/CD112	2.4079	0.930406	8	0.0118903	0.317311
Q9Y5S1	Transient receptor potential cation channel subfamily V member 2	TRPV2	2.29885	1.22963	3	0.0173991	0.587913
P05067	Amyloid beta A4 protein	APP	2.25994	1.06351	4	0.0173991	0.776975
Q96PE1	Probable G-protein coupled receptor 124	GPR124	2.22563	4.72166	3	0.0254277	4.23757e-06
Q8NHJ6	Leukocyte immunoglobulin-like receptor subfamily B member 4	LILRB4	2.21214	0.925326	12	0.0254277	0.317311
Q4VAK1	Integrin aM	ITGAM/CD11B	2.11287	1.0675	8	0.0370827	0.776975
Q6UX71	Plexin domain-containing protein 2	PLXDC2	2.02045	1.02071	5	0.053912	1
a Fold change is shown as (control cells / US2 or US11 expressing cells). A ratio of >1 indicates downregulation.
- Protein ratio not displayed, indicating either that this was not quantified, changed <2 fold, or had a >150% variability.
