# Supplementary material for: Plasma Membrane Profiling Defines an Expanded Class of Cell Surface Proteins Selectively Targeted for Degradation by HCMV US2 in Cooperation with UL141
Source: PLoS Pathog. 2015 Apr 14;11(4):e1004811. doi: 10.1371/journal.ppat.1004811 (PMC4397069; doi:10.1371/journal.ppat.1004811)
Supplement: S2 Table — (XLSX) [file ppat.1004811.s006.xlsx]

## Sheet: Table S2
Protein	Ratio of control cells / US2 expressing cells	Ratio of ∆US2 virus infected cells / wild-type virus infected cells
Integrin a1	4.93	NS
Integrin a2	10.7	3.61
Integrin a4	15.28	3.23
Integrin a5	3.88	NS
Integrin a6	-	7.7
Integrin a7	4.33	NS
Integrin b1	5.18	NS
Integrin b4	-	6.4
HLA-A	22.39	NS
HLA-A	19.08	NS
HLA-C	28.98	NS
HLA-DRA	2.98	-
Ratio is shown as fold downregulation.
NS: No significant change (Significance B value ≥ 0.05)
­ : Proteins were not quantified by PMP.
