# Supplementary material for: Plasma Membrane Profiling Defines an Expanded Class of Cell Surface Proteins Selectively Targeted for Degradation by HCMV US2 in Cooperation with UL141
Source: PLoS Pathog. 2015 Apr 14;11(4):e1004811. doi: 10.1371/journal.ppat.1004811 (PMC4397069; doi:10.1371/journal.ppat.1004811)
Supplement: S3 Table — (XLSX) [file ppat.1004811.s007.xlsx]

## Sheet: Table S3
Uniprot	Protein names	Gene names	Fold downregulation by UL141a	Fold downregulation by US2a	Fold downregulation by UL141+US2a	Peptides (DUL141 expt)	Peptides (DUS2 expt)	Peptides (DUL141 DUS2 expt)	Significance B (DUL141 expt)	Significance B (DUS2 expt)	Significance B (DUL141 DUS2 expt)
P15151	Poliovirus receptor	PVR/CD155	40.847	-	15.992	8	3	7	9.80351e-108	0.814893	5.11904e-39
Q9UBN6	Tumor necrosis factor receptor superfamily member 10D	TRAILR4	8.5701	-	6.5456	3	0	3	1.37152e-31	1	2.13777e-10
O14763	Tumor necrosis factor receptor superfamily member 10B	TRAILR2	6.3541	-	-	5	0	3	1.1985e-28	1	0.0284343
Q92692	Poliovirus receptor-related protein 2	PVRL2/CD112	5.28	6.1517	8.8769	13	10	8	1.31108e-23	6.71747e-16	3.29343e-25
P12111	Collagen alpha-3(VI) chain	COL6A3	5.233	0.14253	0.25148	48	70	39	2.22855e-23	1.68522e-23	2.14882e-05
Q6SW67	HCMVM Envelope glycoprotein H	UL75	2.5573	-	2.6931	3	4	6	8.89146e-09	0.448938	8.88129e-07
Q10589	Bone marrow stromal antigen 2	BST2	2.3819	-	-	4	0	2	9.67682e-08	1	0.121509
P19438	Tumor necrosis factor receptor superfamily member 1A	TNFRSF1A	2.38	-	-	3	2	2	1.35136e-06	0.392289	0.0113596
P08123	Collagen alpha-2(I) chain	COL1A2	2.3385	0.39378	0.41247	22	4	3	1.746e-07	9.02001e-05	0.018502
Q13591	Semaphorin-5A	SEMA5A	2.1746	-	-	2	0	0	1.36975e-05	1	1
P12110	Collagen alpha-2(VI) chain	COL6A2	2.1646	0.49844	-	3	2	5	1.53246e-05	0.00253205	0.0761011
E9PHK9	Treacle protein	TCOF1	2.1131	-	0.42823	2	3	5	2.72865e-05	0.708968	0.0122421
D2X2H5	Neuroligin-1	NLGN1	-	-	2.8533	3	0	3	0.000143855	1	0.000147101
Q969P0	Immunoglobulin superfamily member 8	IGSF8	-	40.121	6.863	5	9	11	0.02088	2.55583e-46	3.73294e-20
Q7KYR7	Butyrophilin subfamily 2 member A1	BTN2A1	-	37.61	14.834	6	15	17	0.792887	9.89982e-45	4.43406e-37
P55283	Cadherin-4	CDH4	-	11.924	5.8827	3	6	7	0.476394	2.93424e-21	2.06269e-17
J3KN41	Integrin alpha-6	ITGA6	-	7.6982	6.5784	12	26	32	0.241448	1.08655e-19	2.22281e-19
B5MCA4	Epithelial cell adhesion molecule	EPCAM	-	7.1007	6.6688	2	6	8	0.0114526	2.8297e-18	1.25593e-19
P42892	Endothelin-converting enzyme 1	ECE1	-	6.996	5.235	8	9	13	0.955934	2.0569e-13	1.77074e-15
P16144	Integrin beta-4	ITGB4	-	6.298	4.3304	17	28	31	0.251219	2.8194e-16	1.35725e-12
Q12913	Receptor-type tyrosine-protein phosphatase eta	PTPRJ	-	4.3017	3.5449	11	10	13	0.970531	6.25141e-08	6.72294e-10
P17301	Integrin alpha-2	ITGA2	-	3.6119	3.0921	18	16	22	0.412952	1.26526e-08	2.90395e-08
Q9H6B4	CXADR-like membrane protein	CLMP	-	3.3671	2.7678	4	2	4	0.996095	9.09979e-06	0.000213663
P00749	Urokinase-type plasminogen activator	PLAU	-	3.356	-	1	5	5	1	9.6711e-06	0.0247281
P13612	Integrin alpha-4	ITGA4	-	3.2301	3.0084	20	11	20	0.903573	2.09919e-07	5.90817e-08
Q07092	Collagen alpha-1(XVI) chain	COL16A1	-	3.0647	-	8	8	6	4.8204e-05	4.83656e-05	0.0277719
Q6EMK4	Vasorin	VASN	-	2.9309	2.0827	12	6	5	0.858805	1.98454e-06	0.000184906
Q9ULI3	Protein HEG homolog 1	HEG1	-	2.5455	-	3	2	5	0.239838	0.000883004	0.0107746
A6NJZ6	Immunoglobulin superfamily member 3	IGSF3	-	2.4739	2.2023	1	7	12	0.69932	0.00131844	6.48857e-05
P50895	Basal cell adhesion molecule	BCAM	-	2.4261	1.9968	13	13	16	0.757529	9.29024e-05	0.000391039
Q96JQ0	Protocadherin-16	DCHS1	-	2.327	-	31	20	15	0.749	0.000197937	0.0676263
Q9NYL4	Peptidyl-prolyl cis-trans isomerase FKBP11	FKBP11	-	2.1627	-	0	2	1	1	0.0074191	1
Q12907	Vesicular integral-membrane protein VIP36	LMAN2	-	2.0847	-	3	3	8	0.105822	0.0113615	0.358555
P07204	Thrombomodulin	THBD	-	-	14.512	0	4	2	1	1	1.35301e-18
Q8NFY4	Semaphorin-6D	SEMA6D	-	-	10.7	1	3	5	1	1	3.73615e-15
O00220	Tumor necrosis factor receptor superfamily member 10A	TRAILR1	-	-	7.5728	1	0	5	1	1	5.11888e-22
Q9NT99	Leucine-rich repeat-containing protein 4B	LRRC4B	-	-	7.2211	0	1	3	1	1	2.86508e-11
Q9H3T3	Semaphorin-6B	SEMA6B	-	-	6.6216	0	0	2	1	1	1.69584e-10
P51805	Plexin-A3	PLXNA3	-	-	6.3134	12	2	14	0.901592	1	4.37705e-10
Q13797	Integrin alpha-9	ITGA9	-	-	5.613	0	0	2	1	1	4.15033e-09
Q8NFZ4	Neuroligin-2	NLGN2	-	-	3.9429	3	0	1	0.0249336	1	1.6574e-06
Q6SW34	HCMVM Uncharacterized protein UL116	UL116	-	-	3.2757	1	1	2	1	0.725488	6.20726e-09
A6NMU8	Neuroligin-4, X-linked	NLGN4Y	-	-	3.2259	3	0	1	0.0361397	1	2.99804e-05
Q96HA4	Uncharacterized protein C1orf159	C1orf159	-	-	2.3821	1	0	3	0.467943	1	0.00119334
F5HGP1	HCMVM Envelope glycoprotein O	UL74	-	-	2.3097	2	5	11	0.00466416	0.474724	2.52913e-05
F5HCH8	HCMVM Envelope glycoprotein L	UL115	-	-	2.1283	4	5	7	0.000416409	0.152486	0.000124091
P20594	Atrial natriuretic peptide receptor 2	NPR2	-	-	2.092	9	2	3	0.463585	1	0.00449957
P17342	Atrial natriuretic peptide receptor 3	NPR3	-	-	2.0738	4	1	3	0.793812	1	0.00489377
Q8TED1	Probable glutathione peroxidase 8	GPX8	-	-	2.0641	1	1	2	0.0526439	1	0.00511792
a Fold change is shown as (gene-deficient HCMV infected HFF / wild-type infected HFF). A ratio of >1 indicates downregulation by the gene of interest.
- Protein ratio not displayed, indicating either that this was not quantified, changed <2 fold, or had a >150% variability.
